# Supplementary material for: Roles of Macrophages in Advanced Liver Fibrosis, Identified Using a Newly Established Mouse Model of Diet-Induced Non-Alcoholic Steatohepatitis
Source: Int J Mol Sci. 2022 Oct 31;23(21):13251. doi: 10.3390/ijms232113251 (PMC9654696; doi:10.3390/ijms232113251)
Supplement: Supplementary file 1 [file ijms-23-13251-s001.zip]

Archive with 1 entries (1 files):
- ijms-1985598-supplementary.pdf
